# Supplementary material for: A steganalysis-based approach to comprehensive identification and characterization of functional regulatory elements
Source: Genome Biol. 2006 Jun 20;7(6):R49. doi: 10.1186/gb-2006-7-6-r49 (PMC1779545; doi:10.1186/gb-2006-7-6-r49)
Supplement: Additional file 2 [file gb-2006-7-6-r49-S2.xls]

## Sheet: motifs
Table 7. Discovered Arabidopsis cell-cycle related motifs.
Motif id	Logo	Long logo	Cell cycle	G1	G1 Pvalue	S	S Pvalue	G2	G2 Pvalue	M	M Pavlue	Similar Known motifs	Go analysis (best)	Go Pvalue
1			6	1	0.7855	0	0.9025	1	0.5408	4	0.09828
2			122	17	0.996	26	0.9981	5	0.9997	79	3.093e-14	MSA(YCYAACGGYY) MYB2(YAACKG)	microtubule motor activity	3.05734e-06
3			188	26	0.9997	47	0.9921	10	0.9998	112	8.22e-16	MSA(YCYAACGGYY) MYB2(YAACKG)	cyclin-dependent protein kinase regulator activity	6.60624e-08
4			64	4	0.9999	14	0.9769	2	0.998	47	1.245e-11	MSA(YCYAACGGYY) MYB2(YAACKG)	cyclin-dependent protein kinase regulator activity	2.0138e-06
5			2	0	0.4007	0	0.5389	0	0.2281	2	0.1101	SITEIIATCYTC(TGGGCY)
6			5	0	0.7226	1	0.8561	0	0.477	4	0.04427
7			6	2	0.4079	1	0.9025	0	0.5408	3	0.3168	MYB(CNGTTR)
8			31	4	0.9448	19	0.0006498	3	0.7477	6	0.9731	E2F(TTTYYCGYY)
9			6	0	0.7855	6	0.001057	0	0.5408	0	0.9118	OCT(CGCGGATC)	DNA binding	2.01415e-05
10			5	1	0.7226	1	0.8561	0	0.477	4	0.04427
11			5	0	0.7226	2	0.5144	0	0.477	3	0.2076
12			5	1	0.7226	3	0.1912	1	0.477	0	0.8677		DNA binding	0.0130519
13			4	1	0.6413	0	0.7877	0	0.4045	3	0.1096
14			6	3	0.1325	0	0.9025	1	0.5408	2	0.647
15			8	1	0.8719	3	0.501	1	0.6461	3	0.5291
16			4	2	0.2213	0	0.7877	2	0.07438	0	0.8015	SORLIP1AT(GCCAC)
17			5	0	0.7226	0	0.8561	0	0.477	5	0.003962
18			4	0	0.6413	1	0.7877	0	0.4045	3	0.1096	WBOXATNPR1(TTGAC)
19			10	1	0.9236	10	1.054e-05	0	0.7274	0	0.9827		cellular component unknown	0.0194979
20			123	19	0.9859	25	0.9993	2	1	81	2.198e-15	MSA(YCYAACGGYY) MYB2(YAACKG)	cyclin-dependent protein kinase regulator activity	6.0945e-07
21			54	6	0.9917	13	0.9285	5	0.8072	34	4.139e-06	MYB(CNGTTR)	nucleosome	1.99099e-05
22			10	2	0.6982	7	0.01531	0	0.7274	1	0.9827	OCT(CGCGGATC)	DNA binding	7.29223e-05
23			4	0	0.6413	3	0.09987	0	0.4045	1	0.8015
24			4	2	0.2213	1	0.7877	0	0.4045	1	0.8015
25			4	2	0.2213	0	0.7877	1	0.4045	1	0.8015
26			6	3	0.1325	0	0.9025	0	0.5408	3	0.3168
27			6	0	0.7855	2	0.6242	0	0.5408	4	0.09828		cyclin-dependent protein kinase regulator activity	0.000110299
28			11	1	0.941	11	3.313e-06	0	0.7608	0	0.9885		catalytic activity	0.00313572
29			140	12	1	33	0.9931	7	0.9993	96	5.3e-16	MSA(YCYAACGGYY) MYB2(YAACKG)	microtubule motor activity	1.28878e-05
30			5	2	0.3161	2	0.5144	0	0.477	1	0.8677
31			5	2	0.3161	1	0.8561	0	0.477	2	0.5369
32			10	2	0.6982	6	0.06352	0	0.7274	2	0.8956	HEXAMERATH4(CCGTCG)	DNA binding	1.30862e-05
33			5	1	0.7226	2	0.5144	0	0.477	2	0.5369
34			8	1	0.8719	1	0.9553	1	0.6461	5	0.08586
35			7	2	0.4933	1	0.9339	0	0.5968	4	0.1706		membrane	0.0102999
36			8	1	0.8719	7	0.001939	0	0.6461	0	0.9609		DNA binding	0.00135376
37			5	1	0.7226	0	0.8561	0	0.477	4	0.04427
38			5	0	0.7226	0	0.8561	1	0.477	4	0.04427	MYCATRD22(CACATG)	cyclin-dependent protein kinase regulator activity	1.65694e-05
39			5	2	0.3161	1	0.8561	0	0.477	2	0.5369	ARFAT(TGTCTC)
40			5	0	0.7226	3	0.1912	0	0.477	2	0.5369		ubiquitin ligase complex	0.0128505
41			12	3	0.5317	4	0.5711	1	0.7901	4	0.6042
42			5	2	0.3161	0	0.8561	2	0.1143	1	0.8677
43			14	5	0.1899	6	0.2735	0	0.8385	4	0.7372	ABRELATERD1(ACGTG)
44			4	3	0.03795	1	0.7877	0	0.4045	0	0.8015
45			7	1	0.8342	2	0.7137	2	0.2045	2	0.7352
46			81	11	0.9879	21	0.9148	4	0.9933	51	1.094e-08	MSA(YCYAACGGYY) MYB2(YAACKG)	cyclin-dependent protein kinase regulator activity	0.000996284
47			85	21	0.355	21	0.952	2	0.9999	46	2.792e-05	MSA(YCYAACGGYY) MYB2(YAACKG)	microtubule motor activity	0.000507109
48			7	4	0.04976	3	0.4004	1	0.5968	0	0.9413
49			18	3	0.8099	5	0.7353	2	0.6628	9	0.1035		microtubule motor activity	0.0169499
50			6	2	0.4079	1	0.9025	2	0.1582	1	0.9118
51			6	2	0.4079	0	0.9025	2	0.1582	2	0.647		ferric iron binding	1.25935e-06
52			8	1	0.8719	2	0.7846	4	0.009819	1	0.9609		cell wall (sensu Magnoliophyta)	0.00575078
53			9	3	0.3315	1	0.9697	2	0.2999	3	0.6205
54			6	1	0.7855	1	0.9025	0	0.5408	4	0.09828		biological process unknown	0.0368752
55			4	1	0.6413	1	0.7877	0	0.4045	2	0.4052
